# Supplementary material for: Mucosal Genes Encoding Clock, Inflammation and Their Mutual Regulators Are Disrupted in Pediatric Patients with Active Ulcerative Colitis
Source: Int J Mol Sci. 2024 Jan 25;25(3):1488. doi: 10.3390/ijms25031488 (PMC10855499; doi:10.3390/ijms25031488)
Supplement: Supplementary file 1 [file ijms-25-01488-s001.zip]

Archive with 1 entries (1 files):
- ijms-2817332-supplementary.pdf
